# Supplementary material for: Dietary Patterns, Cooking Methods, and Their Association with Prediabetes Risk Markers in Romanian University Students: A Cross-Sectional Analysis
Source: Nutrients. 2026 Mar 19;18(6):977. doi: 10.3390/nu18060977 (PMC13028893; doi:10.3390/nu18060977)
Supplement: Supplementary file 1 [file nutrients-18-00977-s001.zip]

Archive with 1 entries (1 files):
- nutrients-4194118-supplementary.pdf
